# Supplementary material for: Antineoplastic Nature of WWOX in Glioblastoma Is Mainly a Consequence of Reduced Cell Viability and Invasion
Source: Biology (Basel). 2023 Mar 17;12(3):465. doi: 10.3390/biology12030465 (PMC10045224; doi:10.3390/biology12030465)
Supplement: Supplementary file 1 [file biology-12-00465-s001.zip]

Archive with 1 entries (1 files):
- Table_S1.pdf
